# Supplementary material for: Assessing upper-extremity motion: An innovative method to quantify functional capacity in patients with chronic obstructive pulmonary disease
Source: PLoS One. 2017 Feb 24;12(2):e0172766. doi: 10.1371/journal.pone.0172766 (PMC5325547; doi:10.1371/journal.pone.0172766)
Supplement: S1 Table — (XLSX) [file pone.0172766.s001.xlsx]

## Sheet: Demographic Information
Participant No.	Age (year)	Stature (cm)	Body mass (kg)	Body mass index-BMI (kg/m2)
1	70	171.5	76.2	25.9076
2	72	163.8	86.7	32.314
3	66	184.2	100.2	29.5317
4	80	162.6	61.2	23.1478
5	66	172.7	84.4	28.2981
6	67	162.5	97.5	36.9231
7	67	152.4	53.07	22.8496
8	71	162.6	77.6	29.3508
9	72	152.4	85.3	36.7265
10	77	162.6	89.5	33.8518
11	72	172.7	94.8	31.7851
12	83	152.4	63.5	27.3403
13	68	175.3	91.2	29.6778
14	66	157.5	67.6	27.2512
15	66	154.9	70.3	29.299
16	79	170.2	89.4	30.8616
17	76	152.4	76.6	32.9806
18	70	195.6	78	20.3872
19	76	182.8	92.9	27.8012
20	74	154.2	45.36	19.0767
21	66	167.64	90.7185	32.2805
22	67	175.3	67.1	21.8353
23	66	177.8	123.38	39.0284
24	74	182.9	88.4	26.4256
25	75	165.1	43.1	15.8119
26	76	170.2	77.5	26.7536
27	66	165.1	101.2	37.1267
28	87	172.7	75.3	25.247
29	64	157.5	67.6	27.2512
30	61	167.7	70.8	25.1749
31	70	168	69	24.4473
32	86	149.8	67.7	30.1693
33	81	175.3	91.6	29.8079
34	76	154.9	59.4	24.7562
35	64	170.2	73.5	25.3728
36	93	162.6	54.4	20.5759
37	74	172.7	98.9	33.1598
38	66	165	95	34.8944
39	84	175.3	115.7	37.6504
40	61	173	76	25.3934
41	57	162.5	61.8	23.4036
42	77	177.8	77.65	24.5628
43	69	175.3	114.2	37.1623
44	69	183	86.2	25.7398
45	75	162.6	49.4	18.6847
46	68	157	94.1	38.176
47	77	186.6	92.3	26.5081
48	75	172.7	89.1	29.874
49	57	193.1	100	26.8186

## Sheet: Subjective Clinical Outcomes
Participant No.	Smoking (pack/year)	Smoking history (year)	COPD severity (CAT score)
1	72	40	19
2	48	29	11
3	48	50	10
4	48	36	27
5	72	43	14
6	72	49	8
7	48	22	8
8	72	43	22.5
9	72	26	10
10	48	40	8
11	48	54	12
12	48	14	10
13	96	50	22
14	96	38	25
15	48	51	22
16	96	42	17
17	48	45	10
18	48	42	19
19	48	1	13
20	48	40	22
21	48	50	20
22	48	47	13
23	48	39	26
24	48	56	7
25	48	40	13
26	48	6	6
27	48	51	19
28	48	49	15
29	48	41	25
30	48	45	23
31	72	51	28
32	48	15	19
33	72	30	13
34	48	5	21
35	48	49	17
36			9
37	72	53	5
38	96	48	20
39	96	32	12
40	72	37	18
41	48	47	9
42	72	39	26
43	48	53	19
44	48	53	33
45	48	60	19
46	72	37	10
47	96	32	18
48	48	32	3
49			14

## Sheet: Pulmonary Function Measures
Participant No.	FEV1 (Liters)	Percent Predicted FEV1 (%)	FVC (Liters)	Percent Predicted FVC (%)	PEFR (Liter/sec)	FEV1/FVC (%)	MIP (cmH2O)	MEP (cmH2O)	GOLD stage
1	1.22	0.414	2.56	0.637	4.17	0.476562	63	104	3
2	2.54	1.013	3.27	0.945	7.67	0.776758			0
3	2.61	0.7	4.31	0.862	8.1	0.605568	96	79	2
4	0.63	0.27	2.18	0.667	2.06	0.288991	44	53	4
5	2.72	0.864	4.17	0.984	8.56	0.652278			1
6	1.07	0.454	1.95	0.63	3.64	0.548718	81	125	3
7	0.78	0.392	2.47	0.942	2.6	0.315789	38	53	3
8	0.94	0.42	2.22	0.749	3.59	0.423423	52	74	3
9	1.17	0.637	2.61	1.065	4.25	0.448276	47		2
10	0.68	0.291	2.96	0.905	2.86	0.22973	67	59	4
11	1.94	0.662	4.27	1.063	6.47	0.454333	85		2
12	1.1	0.632	1.97	0.842	3.29	0.558376	24	86	2
13	1.3	0.406	3.4	0.784	3.65	0.382353			3
14	0.91	0.413	2.75	0.952	2.71	0.330909	42	44	3
15	0.97	0.46	2.08	0.751	3.53	0.466346	71	154	3
16	1.41	0.524	3.02	0.807	5.15	0.466887	97	91	2
17	1.45	0.825	1.95	0.838	5.56	0.74359	44	42	0
18	1.21	0.278	4.33	0.781	4.24	0.279446	52	53	4
19	1.8	0.542	3.7	0.809	7.46	0.486486	73	117	2
20	0.54	0.294	1.71	0.696	1.42	0.315789	51	43	4
21	2.43	0.837	4.17	1.065	7.28	0.582734	86	100	1
22	3.03	0.935	4.67	1.068	10.12	0.648822	48	234	1
23
24	2.26	0.672	4.7	1.018	5.87	0.480851	121	101	2
25	2.17	0.984	3.54	1.206	6.75	0.612994	55	57	1
26	2.17	0.806	3.29	0.879	7.75	0.659574	84	95	1
27	2.43	0.978	3.91	1.202	7.17	0.621483	57	105	1
28	1.86	0.661	3.77	0.966	7.03	0.493369	65	110	2
29	0.46	0.204	2.28	0.773	2.37	0.201754	57	114	4
30	0.97	0.315	4	0.979	3.73	0.2425	106	112	3
31	0.71	0.287	1.8	0.552	2.95	0.394444	53	102	4
32	1.36	0.824	2.76	1.242	4.23	0.492754	83	92	1
33	1.85	0.629	4.3	1.056	7.56	0.430233	97	100	2
34	0.75	0.41	1.66	0.677	3.09	0.451807	40	87	3
35	2.1	0.767	4.25	1.191	5.78	0.494118	87	136	2
36	0.87	0.372	2.4	0.734	3.6	0.3625			3
37	2.21	0.775	4.15	1.053	7.32	0.53253	117	195	2
38	1.6	0.645	2.46	0.757	4.47	0.650407	77	116	2
39	2.04	0.694	3.55	0.872	7.03	0.574648			2
40	1.92	0.575	5.02	1.135	6.7	0.38247	85	154	2
41	1.83	0.615	4.12	1.059	5.86	0.444175	105	48	2
42
43
44
45	0.96	0.455	2.27	0.806	4.24	0.422907	77	67	3
46	1.76	0.828	2.51	0.896	6.77	0.701195	85	38	0
47	2.38	0.677	4.16	0.861	8.16	0.572115	117	152	2
48	2.44	0.867	4.04	1.035	8.81	0.60396	63	82	1
49	3.08	0.683	6	1.013	9.83	0.513333	97	144	2

## Sheet: Functional Capacity Measures
Participant No.	6MWD (m)	Speed (deg/s)	Range of Morion (deg)	Power (deg2/s3)	Rise time (s/100)	Moment (Nm)	Speed variability (%)	Speed reduction (%)	Flexion number
1	305	1141.34	112.944	2.27133e+07	22.7265	1.61874	6.40167	-2.34033	28.5
2		742.101	65.8271	1.73191e+07	24.3993	2.21791	52.1379	-19.9833	19
3	512	720.257	81.9142	1.25803e+07	15.7937	2.69913	54.7754	-12.5656	24
4		714.888	76.7359	1.0371e+07	18.1964	0.922144	42.4242	33.2212	30
5	529	1466.45	106.132	4.06208e+07	29.8197	2.64265	13.1462	14.8004	24.5
6		967.885	131.295	1.29297e+07	29.8284	1.089	8.34255	2.7892	18
7	300	915.182	151.458	1.0184e+07	31.1736	0.446649	5.43765	1.10419	19
8	60	180.352	53.6332	974220	17.1402	0.385233	106.758	-1.65563	18
9	286	579.993	115.843	3.00081e+06	36.1477	0.374837	11.4644	9.80999	13.5
10	180	715.972	116.116	8.75166e+06	46.2917	1.25006	9.97746	11.0798	14
11		939.82	125.437	1.06839e+07	34.7656	1.31545	5.97363	3.58325	19
12	379	1075.02	145.033	1.34601e+07	39.2726	0.659251	7.39826	1.36684	18.5
13	511	1098.4	128.168	1.82337e+07	24.2885	1.91493	11.5764	13.7219	28
14	220	681.456	76.696	8.29954e+06	20.6047	0.66583	41.4974	40.7685	24
15		1004.82	130.009	1.54919e+07	29.5735	0.816827	7.46579	1.57824	19
16	364	1396	124.465	4.01817e+07	22.6667	2.83549	7.80933	-2.10836	25
17	244	658.83	136.132	4.0287e+06	53.4167	0.458503	43.5258	18.1305	8
18		824.522	116.029	8.88785e+06	42.9272	1.25303	12.7128	14.2015	15.5
19	502	2350.76	154.009		33.3889		7.62947	-1.76259
20		608.892	107.949	3.35019e+06	38.9129	0.183642	14.0494	-1.34499	13.5
21	414	1374.47	175.82	2.56723e+07	26.1316	1.93716	7.80467	-3.99152	21
22	433	629.812	39.8098	1.04382e+07	43.9083	1.1048	12.2486	-13.2181	12.5
23		988.115	119.122	1.26407e+07	21.8017	1.73588	10.1838	11.195	26.5
24	321	838.951	85.7375	1.26123e+07	21.9686	1.69173	10.4401	-4.36312	27
25	414	1107.56	142.832	1.08757e+07	26.8373	0.342813	5.51157	0.689942	21.5
26	420	859.256	114.511	8.85417e+06	22.3668	0.911381	8.41469	9.23631	23.5
27	376	781.084	110.98	6.62317e+06	31.0273	0.726076	7.74465	8.06252	17.5
28	364	640.269	85.1955	5.50845e+06	30.4627	0.944833	8.45761	-1.97353	23.5
29	239	1105.52	143.391	1.32966e+07	22.2666	0.596318	11.8397	-5.81725	24
30		1366.11	164.736	3.14855e+07	20.3168	1.92663	10.1308	12.6762	28.5
31	259	782.419	112.741	7.66895e+06	32.161	0.588278	11.8355	14.5322	20
32	108	907.064	117.559	9.51172e+06	28.0934	0.486422	7.84475	5.59335	22
33	386	506.908	87.093	7.02553e+06	23.533	1.75208	67.9072	46.3574	19
34	333	898.18	100.689	1.42181e+07	23.7852	0.790252	7.52248	-0.929621	26
35	450	847.648	121.547	7.485e+06	27.8263	0.574117	8.02722	6.70937	24
36	343	768.119	96.2855	1.01682e+07	29.0068	0.762979	12.1462	9.44506	27
37	535	1183.11	134.276	2.58492e+07	24.9904	2.36496	8.27121	0.829796	26
38	336	936.041	147.109	1.07152e+07	38.0426	0.881208	12.0245	-1.91215	15.5
39	254	637.562	118.068	3.1797e+06	30.2912	0.679323	9.50478	7.25676	18
40	435	687.521	83.6275	7.05371e+06	31.6875	1.13147	17.6802	-8.08898	18
41	300	1257.65	108.498	4.17682e+07	64.6111	2.14579	15.7084	10.8342	8
42		1088.95	141.937	1.57748e+07	30.2308	0.685399	5.70418	-7.13729	21
43		710.971	111.686	7.16548e+06	42.8167	1.43408	11.2726	9.03867	17
44		644.106	80.2147	5.4393e+06	29.6004	0.969733	18.2137	22.4845	17
45	273	759.719	93.4763	1.0426e+07	27.0374	0.764635	19.2369	24.6073	16
46	382	675.766	102.023	5.76638e+06	26.3407	0.656267	15.8339	16.6811	19.5
47	461	1117.62	121.359	1.95882e+07	22.82	1.96315	56.45	5.05093	27
48	432	889.003	102.716	1.35783e+07	30.8275	1.57	5.57772	-2.47249	20.5
49	540	1376.96	143.872	3.56311e+07	21.2083	3.61895	6.8396	3.56091	32
